# Supplementary material for: Silver Nanoparticle-Based Sensor for the Selective Detection of Nickel Ions
Source: Nanomaterials (Basel). 2021 Jun 30;11(7):1733. doi: 10.3390/nano11071733 (PMC8308118; doi:10.3390/nano11071733)
Supplement: Supplementary file 1 [file nanomaterials-11-01733-s001.zip]

Archive with 1 entries (1 files):
- nanomaterials-1257301-supplementary.pdf
